# Supplementary material for: Inflammation-Responsive Nanovalves of Polymer-Conjugated Dextran on a Hole Array of Silicon Substrate for Controlled Antibiotic Release
Source: Polymers (Basel). 2022 Sep 1;14(17):3611. doi: 10.3390/polym14173611 (PMC9459923; doi:10.3390/polym14173611)
Supplement: Supplementary file 1 [file polymers-14-03611-s001.zip]

Archive with 1 entries (1 files):
- polymers-1821052-supplementary.pdf
